# Supplementary material for: HHEX-PRKAR2B axis-mediated PKA activation drives glucose metabolism-dependent progression of pancreatic ductal adenocarcinoma
Source: iScience. 2026 Jan 14;29(2):114691. doi: 10.1016/j.isci.2026.114691 (PMC12907050; doi:10.1016/j.isci.2026.114691)
Supplement: Table S1. Patient characteristics and clinical data [file mmc2.xlsx]

## Sheet: Sheet1
	No.	Gender	Age	Race	Pathological diagnosis	Group
	1	male	45	Asian	Insulinoma	Benign
	2	female	72	Asian	Serous cystadenoma	Benign
	3	male	61	Asian	Serous cystadenoma	Benign
	4	male	69	Asian	Pancreatic ductal adenocarcinoma	Well & Moderately differentiation
	5	female	58	Asian	Pancreatic ductal adenocarcinoma	Well & Moderately differentiation
	6	male	55	Asian	Pancreatic ductal adenocarcinoma	Well & Moderately differentiation
	7	female	62	Asian	Pancreatic ductal adenocarcinoma	Well & Moderately differentiation
	8	male	60	Asian	Pancreatic ductal adenocarcinoma	Well & Moderately differentiation
	9	male	48	Asian	Pancreatic ductal adenocarcinoma	Well & Moderately differentiation
	10	male	53	Asian	Pancreatic ductal adenocarcinoma	Well & Moderately differentiation
	11	male	71	Asian	Pancreatic ductal adenocarcinoma	Well & Moderately differentiation
	12	female	52	Asian	Pancreatic ductal adenocarcinoma	Well & Moderately differentiation
	13	male	59	Asian	Pancreatic ductal adenocarcinoma	Well & Moderately differentiation
	14	male	46	Asian	Pancreatic ductal adenocarcinoma	Poorly differentiation
	15	female	48	Asian	Pancreatic ductal adenocarcinoma	Poorly differentiation
	16	male	63	Asian	Pancreatic ductal adenocarcinoma	Poorly differentiation
	17	male	59	Asian	Pancreatic ductal adenocarcinoma	Poorly differentiation
	18	female	55	Asian	Pancreatic ductal adenocarcinoma	Poorly differentiation
	19	male	50	Asian	Pancreatic ductal adenocarcinoma	Poorly differentiation
	20	male	67	Asian	Pancreatic ductal adenocarcinoma	Poorly differentiation
