# Supplementary material for: HHEX-PRKAR2B axis-mediated PKA activation drives glucose metabolism-dependent progression of pancreatic ductal adenocarcinoma
Source: iScience. 2026 Jan 14;29(2):114691. doi: 10.1016/j.isci.2026.114691 (PMC12907050; doi:10.1016/j.isci.2026.114691)
Supplement: Table S2. Primer sequences used for quantitative RT-PCR [file mmc3.xls]

## Sheet: Sheet1
PCR primers for qRT-PCR
Target Gene	Forward Primer	Reverse Primer
KLF5	CCTGGTCCAGACAAGATGTGA	GAACTGGTCTACGACTGAGGC
HHEX	ACGCCCTTTTACATCGAGGAC	CGTGTAGTCGTTCACCGTC
EPHA2	TGGCTCACACACCCGTATG	GTCGCCAGACATCACGTTG
PRKAR2B	TTCGGCGAACTGGCCTTAATG	ACTTTCAGGCGTTCAGAAAACT
SEMA4B	GAGCGGCCATTCCTCAGATTC	CACCCACGTACAGGGTCCT
PYGB	AGGTGCGGAAGAGCTTCAAC	TCGCGCTCGTAGTAGTGCT
HK2	GAGCCACCACTCACCCTACT	CCAGGCATTCGGCAATGTG
Sequences of siRNAs used in this study
Target Gene	Sense Strand	Antisense Strand
NC	ACGUGACACGUUCGGAGAAdTdT	UUCUCCGAACGUGUCACGUdTdT
EPHA2	GCUGUGUUGAAGUUCACUACC	UAGUGAACUUCAACACAGCCU
SEMA4B	CCAUGUGUACCUACAUCAACA	UUGAUGUAGGUACACAUGGGG
PYGB	GGUUCAAGGUGUUUGCAGACU	UCUGCAAACACCUUGAACCUG
PRKAR2B	CAGUGUCUAGAGACAUUAAUU	UUAAUGUCUCUAGACACUGGG
Sequences of shRNAs used in this study
Target Gene	Forward Oligo	Reverse Oligo
NC	GATCCGTTCTCCGAACGTGTCACGTTTCAAGAGAACGTGACACGTTCGGAGAATTTTTTGGAAA	AGCTTTTCCAAAAAATTCTCCGAACGTGTCACGTTCTCTTGAAACGTGACACGTTCGGAGAAC
HHEX	CCGGGAGAACCCTCAAAGCAATAAACTCGAGTTTATTGCTTTGAGGGTTCTCTTTTTG	AATTCAAAAAGAGAACCCTCAAAGCAATAAACTCGAGTTTATTGCTTTGAGGGTTCTC
HK2	CCGGACAAAGTTCCTGCTGATATAACTCGAGTTATATCAGCAGGAACTTTGTTTTTTG	AATTCAAAAAACAAAGTTCCTGCTGATATAACTCGAGTTATATCAGCAGGAACTTTGT
Sequences of sgRNAs used in this study
Target Gene	sgRNA Sequence	sgRNA Context Sequence
PRKAR2B	TCTGGGTGTATTGTACATTA	CTGCTCTGGGTGTATTGTACATTAAGGCCA
